# Supplementary material for: Agonist-antagonist muscle strain in the residual limb preserves motor control and perception after amputation
Source: Commun Med (Lond). 2022 Aug 5;2:97. doi: 10.1038/s43856-022-00162-z (PMC9356003; doi:10.1038/s43856-022-00162-z)
Supplement: Supplementary file 3 — Supplementary Data 1 [file 43856_2022_162_MOESM3_ESM.xlsx]

## Sheet: Muscle synergy & activation
	W1				W2				W3				u_PF			u_DF			u_IN			u_EV			Muscle synergy similarity	Synergy activation Similarity	AMS
Limb ID	TA	TP	GA	PL	TA	TP	GA	PL	TA	TP	GA	PL	C1	C2	C3	C1	C2	C3	C1	C2	C3	C1	C2	C3
AMI-1	0.0048	0.7352	0.6352	0.2366	0.4254	0.0278	0.1854	0.8854	0.952	0.3005	0.0475	0.0344	0.9448	0.3266	0.0276	0.2973	0.0318	0.9543	0.8503	0.0647	0.5224	0.0159	0.8314	0.5554	0.9768	0.9823	0.3799
AMI-2	0.0587	0.7933	0.5618	0.227	0.0111	0.1855	0.3715	0.9097	0.9809	0.1847	0	0.0606	0.6587	0.7522	0.0162	0.0461	0.087	0.9951	0.3211	0.0071	0.947	0.0076	0.8006	0.5991	0.9841	0.9015	0.2192
AMI-3	0.0054	0.7278	0.6084	0.3165	0.236	0.045	0.299	0.9235	0.9719	0.2196	0.0005	0.085	0.9464	0.3183	0.0542	0.0456	0.063	0.997	0.57	0.0521	0.82	0.0419	0.6919	0.7208	0.9866	0.942	0.1924
AMI-4	0.0013	0.6686	0.7404	0.0689	0.0572	0.0988	0.1655	0.9796	0.9846	0.0735	0.0001	0.1586	0.8384	0.5424	0.0543	0.1167	0.0382	0.9924	0.8916	0.081	0.4455	0.0152	0.7463	0.6655	0.9927	0.9814	0.2465
AMI-5	0.0001	0.6755	0.713	0.188	0.0809	0.2122	0.1758	0.9579	0.9947	0.0061	0.062	0.0818	0.9057	0.4232	0.0248	0.1835	0.0757	0.9801	0.8661	0.0088	0.4998	0.0082	0.5268	0.8499	0.9879	0.9443	0.8015
AMI-6	0.0028	0.7351	0.6181	0.2785	0.1717	0.121	0.2588	0.9428	0.9718	0.0441	0.1372	0.1864	0.9046	0.4172	0.0873	0.3084	0.114	0.9444	0.7036	0.043	0.7093	0.0773	0.8562	0.5109	0.9876	0.9755	0.2758
AMI-7	0.0004	0.5954	0.7949	0.1167	0.0495	0.1498	0.02	0.9873	0.9009	0.1818	0.3829	0.0935	0.7673	0.6394	0.0491	0.1852	0.1017	0.9774	0.7185	0.1043	0.6877	0.0514	0.8397	0.5406	0.9694	0.9766	0.2644
CTL-1	0.016	0.6699	0.7058	0.2298	0	0	0	0	0.6648	0.4272	0.288	0.5409	0.9962	0	0.0866	0.4612	0	0.8873	0.9728	0	0.2318	0.9831	0	0.1832	0.5997	0.7239	0.1079
CTL-2	0.3051	0.9225	0.2364	0.0111	0.0812	0.2241	0.7097	0.663	0.9667	0.0198	0.0007	0.2552	0.4052	0.9084	0.1027	0.0712	0.0209	0.9972	0.8097	0.1806	0.5584	0.0137	0.2108	0.9774	0.8735	0.8285	0.2398
CTL-3	0.6433	0.5263	0.4836	0.2744	0.0809	0.3103	0.4584	0.8289	0	0	0	0	0.1349	0.9909	0	0.8103	0.5861	0	0.9817	0.1902	0	0.1078	0.9942	0	0.559	0.627	0.0986
CTL-4	0.2317	0.8193	0.2744	0.447	0.0779	0.2812	0.8836	0.3661	0.8987	0.027	0.0029	0.4378	0.7236	0.6694	0.1682	0.1909	0.0754	0.9787	0.1773	0.0628	0.9821	0.1725	0.0679	0.9827	0.7733	0.7452	0.1435
CTL-5	0.0138	0.8164	0.5242	0.2418	0.0386	0.1021	0.126	0.986	0.9552	0.2122	0.1062	0.1769	0.8458	0.5333	0.0158	0.2309	0.1591	0.9599	0.8639	0.1153	0.4904	0.0361	0.9371	0.3472	0.9916	0.9941	0.2316
CTL-6	0.1861	0.6228	0.585	0.4851	0	0	0	0	0.8899	0.0899	0.0363	0.4457	0.8198	0	0.5726	0.2899	0	0.9571	0.9883	0	0.1523	0.1139	0	0.9935	0.6148	0.7602	0.1157
CTL-7	0.001	0.806	0.5801	0.1172	0.0405	0.1546	0.5018	0.8501	0.7838	0.4786	0.3949	0.0241	0.7381	0.6735	0.0397	0.2943	0.2887	0.9111	0.9912	0.0528	0.1211	0.2449	0.9385	0.2434	0.9382	0.9585	0.2379
BIO-A1	0.0037	0.7121	0.6902	0.1283	0.0109	0.0204	0.142	0.9896	0.9632	0.2122	0.0801	0.144	0.8256	0.5561	0.0959	0.0985	0.0069	0.9951	0.9882	0.1337	0.0748	0.0103	0.9876	0.1566	0.9963	0.969
BIO-A2	0	0.7533	0.6475	0.115	0.0042	0.0559	0.1522	0.9868	0.9933	0.0612	0.07	0.068	0.7399	0.6717	0.0371	0.0223	0.0051	0.9997	0.9985	0.0289	0.0455	0.0109	0.9934	0.1144	0.9934	0.9551
BIO-A3	0.0366	0.8752	0.4774	0.069	0.0852	0.1118	0.4038	0.904	0.9913	0.0967	0.0391	0.0805	0.756	0.6445	0.1141	0.0673	0.0125	0.9977	0.8664	0.1637	0.4718	0.0714	0.6733	0.7359	0.9766	0.9598
BIO-A4	0.0022	0.8226	0.558	0.1092	0.0489	0.1396	0.2691	0.9517	0.9372	0.231	0.2405	0.1024	0.801	0.5852	0.1263	0.0682	0.0299	0.9972	0.9415	0.032	0.3354	0.227	0.9507	0.2115	0.9875	0.9873
BIO-A5	0	0.7718	0.5907	0.2355	0	0.0059	0.1148	0.9934	0.9327	0.3224	0.0095	0.1614	0.9419	0.3332	0.0414	0.0504	0.0009	0.9987	0.6417	0.0063	0.7669	0.0063	0.9665	0.2568	0.988	0.9702
BIO-A6	0.0217	0.655	0.7485	0.1014	0.4188	0.1543	0.1708	0.8784	0.943	0.2495	0.1683	0.1424	0.9046	0.4212	0.0664	0.2943	0.1777	0.939	0.9646	0.0313	0.2618	0.1107	0.9296	0.3515	0.9723	0.9837
BIO-A7	0.0018	0.6623	0.7492	0.0102	0.168	0.1141	0.0677	0.9768	0.9795	0.1178	0.1464	0.0725	0.9281	0.3627	0.0844	0.0455	0.01	0.9989	0.987	0.1045	0.122	0.0695	0.9028	0.4243	0.9883	0.9789
BIO-C1	0.122	0.6903	0.6973	0.1496	0.3934	0.0017	0.2021	0.8969	0.9872	0.13	0.0204	0.0904	0.8916	0.4472	0.0712	0.0324	0.0985	0.9946	0.7051	0.0846	0.704	0.0417	0.9553	0.2927	0.9778	0.9849
BIO-C2	0.0264	0.6982	0.7124	0.0651	0.1959	0.1121	0.1205	0.9667	0.9908	0.049	0.0181	0.125	0.9058	0.3968	0.1488	0.1319	0.0413	0.9904	0.8553	0.0623	0.5144	0.0763	0.581	0.8103	0.991	0.9485
BIO-C3	0.0264	0.7803	0.6243	0.0272	0.106	0.0258	0.4051	0.9077	0.9627	0.2555	0.0793	0.0417	0.933	0.3585	0.0326	0.023	0.1357	0.9905	0.7442	0.1354	0.6541	0.023	0.9975	0.0669	0.9849	0.9747
BIO-C4	0.0088	0.68	0.7259	0.1028	0.0539	0.006	0.0177	0.9984	0.9747	0.1912	0.0097	0.1152	0.9311	0.3623	0.0412	0.0249	0.2115	0.9771	0.9354	0.0388	0.3513	0.0384	0.978	0.2049	0.9908	0.989
BIO-C5	0	0.7065	0.6925	0.1457	0.0059	0.0174	0.1141	0.9933	0.8929	0.4146	0.0186	0.1745	0.8812	0.4589	0.1134	0.1085	0.0125	0.994	0.5259	0.0108	0.8505	0.0077	0.8744	0.4851	0.984	0.9532
BIO-C6	0.0438	0.8997	0.3875	0.196	0.0046	0.0216	0.135	0.9906	0.9651	0.1925	0.0213	0.1764	0.8205	0.5666	0.0755	0.0421	0.0492	0.9979	0.8469	0.0247	0.5312	0.1171	0.902	0.4155	0.9766	0.9952
BIO-C7	0.0005	0.6524	0.722	0.2305	0.0415	0.2195	0.1048	0.9691	0.9732	0.2267	0.0196	0.033	0.9367	0.3459	0.0542	0.0421	0.1628	0.9858	0.9114	0.1308	0.3902	0.0424	0.9799	0.1948	0.987	0.9908
