# Supplementary material for: Agonist-antagonist muscle strain in the residual limb preserves motor control and perception after amputation
Source: Commun Med (Lond). 2022 Aug 5;2:97. doi: 10.1038/s43856-022-00162-z (PMC9356003; doi:10.1038/s43856-022-00162-z)
Supplement: Supplementary file 4 — Supplementary Data 2 [file 43856_2022_162_MOESM4_ESM.xlsx]

## Sheet: 2-DoF motor controllability
	Margin						2-DoF motor controllability
Limb ID	PF-DF	PF-IN	PF-EV	DF-IN	DF-EV	IN-EV
AMI-1	61.7157	19.5993	60.6518	28.5296	44.8786	54.4573	0.6235
AMI-2	74.8645	66.6102	39.8084	10.0859	39.478	44.864	0.6148
AMI-3	74.6148	39.8389	54.3335	22.1305	25.1521	29.7606	0.6559
AMI-4	66.6442	11.0149	45.2651	37.6721	33.884	44.9156	0.6536
AMI-5	68.2758	24.0168	65.8106	38.1347	20.8315	51.9909	0.6607
AMI-6	54.5369	27.6159	41.4347	11.3984	33.5648	38.427	0.616
AMI-7	65.5071	32.8268	37.4154	18.3165	35.4238	37.4387	0.6293
CTL-1	41.4501	-1.4312	-0.417	26.8751	33.5806	-9.3006	0
CTL-2	71.2992	33.855	59.3748	32.1951	1.3169	30.6123	0.5682
CTL-3	36.7475	65.869	-2.5655	14.1711	38.4724	67.5939	0.1804
CTL-4	43.669	43.4	44.6475	-10.8074	-9.4794	-11.5831	0.3567
CTL-5	60.8331	14.7427	45.9238	23.6636	48.249	49.4568	0.5983
CTL-6	17.8732	14.5082	34.1418	47.1689	-9.6331	63.4375	0.2317
CTL-7	46.0735	26.4102	12.2891	54.8936	35.8484	55.7342	0.4981
BIO-A1	67.3808	15.2677	44.7713	73.4053	74.5571	76.4176	0.6002
BIO-A2	77.964	30.0158	37.8089	81.9786	80.1421	82.6872	0.653
BIO-A3	69.7542	23.3936	35.6584	50.1161	26.4529	41.749	0.7228
BIO-A4	67.9261	14.317	28.0076	51.2478	69.0193	54.9916	0.6572
BIO-A5	75.9004	36.4023	59.7788	27.2085	68.7503	66.7834	0.6421
BIO-A6	48.2318	15.2896	44.512	43.2943	39.4394	65.9667	0.5994
BIO-A7	74.9582	6.2675	51.6855	73.5927	53.5172	65.4287	0.6325
BIO-C1	69.1565	24.692	47.0703	26.2873	56.1807	53.532	0.7491
BIO-C2	56.5812	5.9737	38.4965	33.5743	11.6755	31.3374	0.6802
BIO-C3	78.3945	27.4929	62.5395	35.7158	74.7889	68.2057	0.6239
BIO-C4	74.2034	11.0373	57.7489	55.0782	59.1039	67.6831	0.6571
BIO-C5	60.8486	28.6038	42.9083	8.1932	50.5909	44.76	0.5891
BIO-C6	70.0812	22.1666	32.2056	43.0875	51.2037	51.5082	0.6791
BIO-C7	71.3622	9.4345	53.6128	52.2816	58.1156	61.1872	0.6586
												`
