# Supplementary material for: Agonist-antagonist muscle strain in the residual limb preserves motor control and perception after amputation
Source: Commun Med (Lond). 2022 Aug 5;2:97. doi: 10.1038/s43856-022-00162-z (PMC9356003; doi:10.1038/s43856-022-00162-z)
Supplement: Supplementary file 5 — Supplementary Data 3 [file 43856_2022_162_MOESM5_ESM.xlsx]

## Sheet: Spatiotemporal motor control
	Motor control performance					Economy of motion
Limb ID	ID2.0	ID1.5	ID1.0	ID0.8	ID0.5	ID2.0	ID1.5	ID1.0	ID0.8	ID0.5
AMI-1	0.6769	0.6416	0.6539	0.6432	0.6432	0.7677	0.8144	0.8043	0.7603	0.7735
AMI-2	0.6397	0.6051	0.6129	0.5995	0.5725	0.6914	0.6579	0.6994	0.6884	0.6967
AMI-3	0.6263	0.6254	0.5977	0.6008	0.5509	0.7344	0.7391	0.7188	0.7377	0.7077
AMI-4	0.6792	0.5882	0.682	0.6551	0.6094	0.7428	0.747	0.7498	0.7447	0.7445
AMI-5	0.7215	0.7095	0.7223	0.6854	0.6866	0.7587	0.7525	0.7559	0.7399	0.7569
AMI-6	0.5901	0.6398	0.6363	0.677	0.593	0.6773	0.725	0.7084	0.7232	0.6776
AMI-7	0.5511	0.6366	0.6208	0.6208	0.5528	0.697	0.6762	0.694	0.6927	0.6746
CTL-1	0.3131	0.3114	0.3088	0.2989	0.2969	0.6344	0.6385	0.6359	0.6469	0.6359
CTL-2	0.6816	0.6718	0.6258	0.5949	0.4593	0.7397	0.7444	0.7169	0.716	0.6807
CTL-3	0.5218	0.5288	0.5302	0.5225	0.51	0.6932	0.6925	0.6866	0.7022	0.6624
CTL-4	0.5976	0.6032	0.5877	0.595	0.5326	0.6453	0.6731	0.6722	0.6628	0.6388
CTL-5	0.6556	0.6343	0.6056	0.5881	0.4625	0.7075	0.7279	0.7075	0.6924	0.6649
CTL-6	0.5248	0.519	0.4119	0.4639	0.3102	0.6998	0.7116	0.7124	0.6966	0.6862
CTL-7	0.3918	0.4017	0.3774	0.4009	0.4402	0.7367	0.7321	0.7002	0.7259	0.7183
